# Supplementary material for: Novel Reporter System Monitoring IL-18 Specific Signaling Can Be Applied to High-Throughput Screening
Source: Mar Drugs. 2020 Jan 17;18(1):60. doi: 10.3390/md18010060 (PMC7024245; doi:10.3390/md18010060)
Supplement: Supplementary file 1 [file marinedrugs-18-00060-s001.zip]

Archive with 11 entries (8 files):
- Supplementary information/
- Supplementary information/human IL18R1 mRNA.ape
- __MACOSX/
- __MACOSX/Supplementary information/
- __MACOSX/Supplementary information/._human IL18R1 mRNA.ape
- Supplementary information/human IL18Rap mRNA.ape
- __MACOSX/Supplementary information/._human IL18Rap mRNA.ape
- Supplementary information/Primer for pEB-IL18Rap-P2A-IL18R1-Puro.rtf
- __MACOSX/Supplementary information/._Primer for pEB-IL18Rap-P2A-IL18R1-Puro.rtf
- Supplementary information/Supplementary figures.pptx
- __MACOSX/Supplementary information/._Supplementary figures.pptx
