# Supplementary material for: Novel Reporter System Monitoring IL-18 Specific Signaling Can Be Applied to High-Throughput Screening
Source: Mar Drugs. 2020 Jan 17;18(1):60. doi: 10.3390/md18010060 (PMC7024245; doi:10.3390/md18010060)
Supplement: Supplementary file 1 [file marinedrugs-18-00060-s001.zip › Supplementary information/human IL18R1 mRNA.ape]

LOCUS       New_DNA                  537 bp ds-DNA     linear       09-MAR-2018
DEFINITION  .
ACCESSION   
VERSION     
SOURCE      .
  ORGANISM  .
COMMENT     
COMMENT     ApEinfo:methylated:1
FEATURES             Location/Qualifiers
     misc_feature    25..537
                     /label= orf
                     /ApEinfo_fwdcolor=cyan
                     /ApEinfo_revcolor=cyan
                     /ApEinfo_graphicformat=arrow_data {{0 1 2 0 0 -1} {} 0}
                     width 5 offset 0
ORIGIN
        1 GCCATTTGAA GCAGAATCCA AACCATGAAT TGTAGAGAAT TACCCTTGAC CCTTTGGGTG
       61 CTTATATCTG TAAGCACTGC AGAATCTTGT ACTTCACGTC CCCACATTAC TGTGGTTGAA
      121 GGGGAACCTT TCTATCTGAA ACATTGCTCG TGTTCACTTG CACATGAGAT TGAAACAACC
      181 ACCAAAAGCT GGTACAAAAG CAGTGGATCA CAGGAACATG TGGAGCTGAA CCCAAGGAGT
      241 TCCTCGAGAA TTGCTTTGCA TGATTGTGTT TTGGAGTTTT GGCCAGTTGA GTTGAATGAC
      301 ACAGGATCTT ACTTTTTCCA AATGAAAAAT TATACTCAGA AATGGAAATT AAATGTCATC
      361 AGAAGAAATA AACACAGCTG TTTCACTGAA AGACAAGTAA CTAGTAAAAT TGTGGAAGTT
      421 AAAAAATTTT TTCAGATAAC CTGTGAAAAC AGTTACTATC AAACACTGGT CAACAGCACA
      481 TCATTGTATA AGataggacc acctatttgc aggaaaacaa gctcagggct ccactga
//
