# Supplementary material for: Novel Reporter System Monitoring IL-18 Specific Signaling Can Be Applied to High-Throughput Screening
Source: Mar Drugs. 2020 Jan 17;18(1):60. doi: 10.3390/md18010060 (PMC7024245; doi:10.3390/md18010060)
Supplement: Supplementary file 1 [file marinedrugs-18-00060-s001.zip › Supplementary information/human IL18Rap mRNA.ape]

LOCUS       New_DNA                 2773 bp ds-DNA     linear       09-MAR-2018
DEFINITION  .
ACCESSION   
VERSION     
SOURCE      .
  ORGANISM  .
COMMENT     
COMMENT     ApEinfo:methylated:1
FEATURES             Location/Qualifiers
     misc_feature    590..2389
                     /label=orf
                     /ApEinfo_fwdcolor=cyan
                     /ApEinfo_revcolor=cyan
                     /ApEinfo_graphicformat=arrow_data {{0 1 2 0 0 -1} {} 0}
                     width 5 offset 0
ORIGIN
        1 ACAATGTCCA TGGTCATTTA CAAAATAAGG TTTTCCTTTT TCCTCCAGTT ATAATCCTTT
       61 ATTTTTGAGC TGGTGTAACG TGGCTATTGT GTCTTCTCCA GGTATCTCTC TGGATAGGAA
      121 GAAATATAGT AGAACCCTTT GAAAATGGAT ATTTTCACAT ATTTTCGTTC AGATACAAAA
      181 GCTGGCAGTT ACTGAAATAA GGACTTGAAG TTCCTTCCTC TTTTTTTTAT GTCTTAAGAG
      241 CAGGAAATAA AGAGACAGCT GAAGGTGTAG CCTTGACCAA CTGAAAGGGA AATCTTCATC
      301 CTCTGAAAAA ACATATGTGA TTCTCAAAAA ACGCATCTGG AAAATTGATA AAGAAGCGAT
      361 TCTGTAGATT CTCCCAGCGC TGTTGGGCTC TCAATTCCTT CTGTgaagga caacatatgg
      421 tgatggggaa atcagaagct ttgagaccct ctacacctgg atatgaatcc cccttctaat
      481 acttaccagA AATGAAGGGG ATACTCAGGG CAGAGTTCTG AATCTCAAAA CACTCTACTC
      541 TGGCAAAGGA ATGAAGTTAT TGGAGTGATG ACAGGAACAC GGGAGAACAA TGCTCTGTTT
      601 GGGCTGGATA TTTCTTTGGC TTGTTGCAGG AGAGCGAATT AAAGGATTTA ATATTTCAGG
      661 TTGTTCCACA AAAAAACTCC TTTGGACATA TTCTACAAGG AGTGAAGAGG AATTTGTCTT
      721 ATTTTGTGAT TTACCAGAGC CACAGAAATC ACATTTCTGC CACAGAAATC GACTCTCACC
      781 AAAACAAGTC CCTGAGCACC TGCCCTTCAT GGGTAGTAAC GACCTATCTG ATGTCCAATG
      841 GTACCAACAA CCTTCGAATG GAGATCCATT AGAGGACATT AGGAAAAGCT ATCCTCACAT
      901 CATTCAGGAC AAATGTACCC TTCACTTTTT GACCCCAGGG GTGAATAATT CTGGGTCATA
      961 TATTTGTAGA CCCAAGATGA TTAAGAGCCC CTATGATGTA GCCTGTTGTG TCAAGATGAT
     1021 TTTAGAAGTT AAGCCCCAGA CAAATGCATC CTGTGAgtat tccgcatcac ataagcaaga
     1081 cctacttctt gggagcactg gctctatttc tTGCCCCAGT CTCAGCTGCC AAAGTGATGC
     1141 ACAAAGTCCA GCGGTAACCT GGTACAAGAA TGGAAAACTC CTCTCTGTGG AAAGGAGCAA
     1201 CCGAATCGTA GTGGATGAAG TTTATGACTA TCACCAGGGC ACATATGTAT GTGATTACAC
     1261 TCAGTCGGAT ACTGTGAGTT CGTGGACAGT CAGAGCTGTT GTTCAAGTGA GAACCATTGT
     1321 GGGAGACACT AAACTCAAAC CAGATATTCT GGATCCTGTC GAGGACACAC TGGAAGTAGA
     1381 ACTTGGAAAG CCTTTAACTA TTAGCTGCAA AGCACGATTT GGCTTTGAAA GGGTCTTTAA
     1441 CCCTGTCATA AAATGGTACA TCAAAGATTC TGACCTAGAG TGGGAAGTCT CAGTACCTGA
     1501 GGCGAAAAGT ATTAAATCCA CTTTAAAGGA TGAAATCATT GAGCGTAATA TCATCTTGGA
     1561 AAAAGTCACT CAGCGTGATC TTCGCAGGAA GTTTGTTTGC TTTGTCCAGA ACTCCATTGG
     1621 AAACACAACC CAGTCCGTCC AACTGAAAGA AAAGAGAGGA GTGGTGCTCC TGTACATCCT
     1681 GCTTGGCACC ATCGGGACCC TGGTGGCCGT GCTGGCGGCG AGTGCCCTCC TCTACAGGCA
     1741 CTGGATTGAA ATAGTGCTGC TGTACCGGAC CTACCAGAGC AAGGATCAGA CGCTTGGGGA
     1801 TAAAAAGGAT TTTGATGCTT TCGTATCCTA TGCAAAATGG AGCTCTTTTC CAAGTGAGGC
     1861 CACTTCATCT CTGAGTGAAG AACACTTGGC CCTGAGCCTA TTTCCTGATG TTTTAGAAAA
     1921 CAAATATGGA TATAGCCTGT GTTTGCTTGA AAGAGATGTG GCTCCAGGAG GAGTGTATGC
     1981 AGAAGACATT GTGAGCATTA TTAAGAGAAG CAGAAGAGGA ATATTTATCT TGAGCCCCAA
     2041 CTATGTCAAT GGACCCAGTA TCTTTGAACT ACAAGCAGCA GTGAATCTTG CCTTGGATGA
     2101 TCAAACACTG AAACTCATTT TAATTAAGTT CTGTTACTTC CAAGAGCCAG AGTCTCTACC
     2161 TCATCTCGTG AAAAAAGCTC TCAGGGTTTT GCCCACAGTT ACTTGGAGAG GCTTAAAATC
     2221 AGTTCCTCCC AATTCTAGGT TCTGGGCCAA AATGCGCTAC CACATGCCTG TGAAAAACTC
     2281 TCAGGGATTC ACGTGGAACC AGCTCAGAAT TACCTCTAGG ATTTTTCAGT GGAAAGGACT
     2341 CAGTAGAACA GAAACCACTG GGAGGAGCTC CCAGCCTAAG GAATGGTGAA ATGAGCCCTG
     2401 GAGCCCCCTC CAGTCCAGTC CCTGGGATAG AGATGTTGCT GGACAGAACT CACAGCTCTG
     2461 TGTGTGTGTG TTCAGGCTGA TAGGAAATTC AAAGAGTCTC CTGCCAGCAC CAAGCAAGCT
     2521 TGATGGACAA TGGAGTGGGA TTGAGACTGT GGTTTAGAGC CTTTGATTTC CTGGACTGGA
     2581 CTGACGGCGA GTGAATTCTC TAGACCTTGG GTACTTTCAG TACACAACAC CCCTAAGATT
     2641 TCCCAGTGGT CCGAGCAGAA TCAGAAAATA CAGCTACTTC TGCCTTATGG CTAGGGAACT
     2701 GTCATGTCTA CCATGTATTG TACATATGAC TTTATGTATA CTTGCAATCA AATAAATATT
     2761 ATTTTATTAG AAA    
//
